# Supplementary material for: Genetic Properties of a Nested Association Mapping Population Constructed With Semi-Winter and Spring Oilseed Rapes
Source: Front Plant Sci. 2018 Nov 26;9:1740. doi: 10.3389/fpls.2018.01740 (PMC6275288; doi:10.3389/fpls.2018.01740)
Supplement: TABLE S1 — The number and density of markers on the whole-genome variant map. [file Table_1.XLSX]

## Sheet: Supplementary Table S1
Supplementary Table S1 The number and density of markers on the whole-genome variant map
Chr.a	Physical length (Mb)	No. of SNPb	No. of INDELc	Total number	SNP/Kbd	INDEL/Kbe
A01	23.2679	166550	27809	194359	7.15794	1.19517
A02	24.7937	159980	25360	185340	6.45244	1.02284
A03	29.7675	259071	45767	304838	8.70315	1.53748
A04	19.1517	187138	29636	216774	9.77137	1.54744
A05	23.0676	204792	32043	236835	8.87791	1.38909
A06	24.3964	233683	38230	271913	9.57859	1.56704
A07	24.0065	216494	35718	252212	9.01813	1.48785
A08	18.9619	163961	25927	189888	8.64685	1.36732
A09	33.8653	230079	38090	268169	6.79394	1.12475
A10	17.3982	170314	27163	197477	9.78916	1.56125
C01	38.8293	191775	21326	213101	4.93892	0.549224
C02	46.2218	265963	29425	295388	5.75406	0.636604
C03	60.5734	402621	51775	454396	6.64683	0.854748
C04	48.9302	217795	25096	242891	4.45113	0.512893
C05	43.1852	108638	15955	124593	2.51563	0.369455
C06	37.226	179935	21013	200948	4.83359	0.564472
C07	44.7705	202599	25083	227682	4.52528	0.560258
C08	38.4771	159463	21815	181278	4.14436	0.566961
C09	48.5082	164477	21750	186227	3.3907	0.448378
A subgenome	238.677	1992062	325743	2317805	8.34628	1.36479
C subgenome	406.722	1893266	233238	2126504	4.65494	0.573458
Genome	645.398	3885328	558981	4444309	6.02005	0.866102
a Chromosome
b The number of SNP on each chromosome
c The number of INDEL on each chromosome
d The density of SNP on each chromosome
e The density of INDEL on each chromosome
