# Supplementary material for: Genetic Properties of a Nested Association Mapping Population Constructed With Semi-Winter and Spring Oilseed Rapes
Source: Front Plant Sci. 2018 Nov 26;9:1740. doi: 10.3389/fpls.2018.01740 (PMC6275288; doi:10.3389/fpls.2018.01740)
Supplement: TABLE S2 — The number of bins on bin maps for 15 RIL families. [file Table_2.XLSX]

## Sheet: Supplementary Table S2
Supplementary Table S2 The number of bins on bin maps for 15 RIL families
Families	A01	A02	A03	A04	A05	A06	A07	A08	A09	A10	C01	C02	C03	C04	C05	C06	C07	C08	C09	Total
NAM01	81	123	139	67	84	151	88	48	131	97	105	56	122	113	93	62	92	91	25	1768
NAM02	129	128	191	78	80	148	86	51	147	88	95	82	180	138	92	62	96	123	63	2057
NAM03	82	46	121	95	102	143	108	64	166	103	97	46	166	107	74	81	119	98	39	1857
NAM04	98	76	84	43	121	150	127	100	94	94	57	233	238	73	144	95	91	135	174	2227
NAM05	160	171	236	136	130	141	109	114	132	160	92	162	314	97	100	31	188	130	202	2805
NAM06	97	75	110	78	84	91	137	63	132	111	86	68	74	87	75	72	98	91	71	1700
NAM07	130	48	92	108	131	119	115	138	128	131	106	172	114	110	76	58	84	73	55	1988
NAM08	112	121	164	104	63	173	134	33	140	127	127	81	162	108	70	71	110	111	86	2097
NAM09	73	106	129	61	104	117	110	82	117	98	72	35	121	94	51	72	105	67	52	1666
NAM10	86	87	139	92	98	126	103	71	155	98	68	71	114	84	74	70	89	57	41	1723
NAM11	85	42	114	85	70	101	84	79	97	81	63	46	76	66	33	44	73	37	32	1308
NAM12	100	67	147	109	89	121	118	103	148	86	78	66	132	89	74	78	98	64	39	1806
NAM13	110	78	111	48	78	87	98	112	124	59	67	69	89	75	67	45	87	41	36	1481
NAM14a	50	0	119	81	107	96	99	71	114	65	19	0	134	76	55	33	61	81	49	1310
NAM15	100	88	180	93	88	151	95	56	140	99	63	74	127	74	64	78	61	59	23	1713
a No markers in the A02 and C02 because of homeologous nonreciprocal transposition
