# Supplementary material for: Genetic Properties of a Nested Association Mapping Population Constructed With Semi-Winter and Spring Oilseed Rapes
Source: Front Plant Sci. 2018 Nov 26;9:1740. doi: 10.3389/fpls.2018.01740 (PMC6275288; doi:10.3389/fpls.2018.01740)
Supplement: TABLE S3 — The number and density of recombination events along chromosomes of the BN-NAM population. [file Table_3.XLSX]

## Sheet: Supplementary Table S3
Supplementary Table S3 The number and density of recombination events along chromosomes of the BN-NAM population
Chr.a	physical length (Mb)	No. of REsb	No. of REs in unit length (/Mb)c	Chr.	physical length (Mb)	No. of REs	No. of REs in unit length (/Mb)
A01	23.2679	4662	200.362	C01	38.8293	3916	100.852
A02	24.7937	3508	141.487	C02	46.2218	4146	89.6979
A03	29.7675	5640	189.468	C03	60.5734	7374	121.737
A04	19.1517	3229	168.602	C04	48.9302	5793	118.393
A05	23.0676	4476	194.038	C05	43.1852	5058	117.123
A06	24.3964	4929	202.038	C06	37.226	4292	115.296
A07	24.0065	4722	196.697	C07	44.7705	5294	118.248
A08	18.9619	3361	177.25	C08	38.4771	4373	113.652
A09	33.8653	6110	180.42	C09	48.5082	3710	76.4819
A10	17.3982	3793	218.011	-	-	-	-
Total	238.677	44430	186.151	Total	406.722	43956	108.074
a Chromosome
b The number of recombination events
c The number of recombination events in unit length（/Mb）
