# Supplementary material for: Genetic Properties of a Nested Association Mapping Population Constructed With Semi-Winter and Spring Oilseed Rapes
Source: Front Plant Sci. 2018 Nov 26;9:1740. doi: 10.3389/fpls.2018.01740 (PMC6275288; doi:10.3389/fpls.2018.01740)
Supplement: TABLE S4 — Common segregation distortion region (SDR) identified in 15 RIL families, P < 0.001. [file Table_4.XLSX]

## Sheet: Supplementary Table S4
Supplementary Table S4 Common segregation distortion region (SDR) identified in 15 RIL families, P<0.001
No.	Chr.a	Confidence interval (Mb)	Frquency of allele of P0	Families
1	A01	0.39—1.18	<50%	RIL03
2	A01	19.61—19.65	>50%	RIL09
3	A02	5.15—10.59	<50%	RIL07，RIL15
4	A03	4.85—9.59	>50%	RIL07，RIL08
5	A03	12.93—23.21	>50%	RIL03，RIL04，RIL05
6	A03	24.86—27.71	>50%	RIL07
7	A04	2.14—2.31	>50%	RIL04
8	A04	7.25—15.66	<50%	RIL10
9	A04	15.92—19.07	>50%	RIL02，RIL08
10	A06	22.89—23.26	>50%	RIL06
11	A07	10.62—11.7	>50%	RIL01
12	A07	15.87—21.6	>50%	RIL06
13	A07	17.81—18.19	<50%	RIL08
14	A08	11.29—13.33	>50%	RIL11
15	A08	18.19—18.94	>50%	RIL03
16	A09	9.2—24.1	<50%	RIL11
17	A09	28.71—33.37	>50%	RIL10，RIL11
18	A10	12.45—16.25	>50%	RIL09
19	C01	11.27—11.57	>50%	RIL11
20	C02	2.17—4.8	>50%	RIL08
21	C02	5.15—20.51	>50%	RIL03，RIL11，RIL12，RIL13
22	C03	32.65—32.67	>50%	RIL14
23	C05	10.7—12.26	>50%	RIL01
24	C05	38.28—41.69	>50%	RIL01，RIL09
25	C06	21.43—21.8	>50%	RIL10
26	C07	26.81—26.97	>50%	RIL01
27	C08	1.38—16.79	>50%	RIL02，RIL06，RIL08，RIL14
28	C09	41.89—41.94	<50%	RIL06
29	C09	44.56—46.79	>50%	RIL08
a Chromosome
